# Supplementary material for: The Financial Risk Measurement EVaR Based on DTARCH Models
Source: Entropy (Basel). 2023 Aug 13;25(8):1204. doi: 10.3390/e25081204 (PMC10453247; doi:10.3390/e25081204)
Supplement: Supplementary file 1 [file entropy-25-01204-s001.zip]

Archive with 40 entries (35 files):
- submit-0615-supplement/
- submit-0615-supplement/Definitions/
- submit-0615-supplement/Definitions/chicago2.bst
- submit-0615-supplement/Definitions/entropy-logo-eps-converted-to.pdf
- submit-0615-supplement/Definitions/entropy-logo.eps
- submit-0615-supplement/Definitions/journalnames.tex
- submit-0615-supplement/Definitions/logo-ccby-eps-converted-to.pdf
- submit-0615-supplement/Definitions/logo-ccby.eps
- submit-0615-supplement/Definitions/logo-mdpi-eps-converted-to.pdf
- submit-0615-supplement/Definitions/logo-mdpi.eps
- submit-0615-supplement/Definitions/logo-orcid.eps
- submit-0615-supplement/Definitions/logo-orcid.pdf
- submit-0615-supplement/Definitions/logo-updates-eps-converted-to.pdf
- submit-0615-supplement/Definitions/logo-updates.eps
- submit-0615-supplement/Definitions/logo-updates.pdf
- submit-0615-supplement/Definitions/mdpi.bst
- submit-0615-supplement/Definitions/mdpi.cls
- submit-0615-supplement/slashbox.sty
- submit-0615-supplement/supp_DTARCH_EVaR_MDPI_20230615.aux
- submit-0615-supplement/supp_DTARCH_EVaR_MDPI_20230615.log
- submit-0615-supplement/supp_DTARCH_EVaR_MDPI_20230615.out
- submit-0615-supplement/supp_DTARCH_EVaR_MDPI_20230615.pdf
- submit-0615-supplement/supp_DTARCH_EVaR_MDPI_20230615.synctex.gz
- submit-0615-supplement/supp_DTARCH_EVaR_MDPI_20230615.tex
- __MACOSX/
- __MACOSX/submit-0615-supplement/
- __MACOSX/submit-0615-supplement/._Definitions
- __MACOSX/submit-0615-supplement/._slashbox.sty
- __MACOSX/submit-0615-supplement/._supp_DTARCH_EVaR_MDPI_20230615.tex
- __MACOSX/submit-0615-supplement/Definitions/
- __MACOSX/submit-0615-supplement/Definitions/._chicago2.bst
- __MACOSX/submit-0615-supplement/Definitions/._journalnames.tex
- __MACOSX/submit-0615-supplement/Definitions/._logo-ccby.eps
- __MACOSX/submit-0615-supplement/Definitions/._logo-mdpi.eps
- __MACOSX/submit-0615-supplement/Definitions/._logo-orcid.eps
- __MACOSX/submit-0615-supplement/Definitions/._logo-orcid.pdf
- __MACOSX/submit-0615-supplement/Definitions/._logo-updates.eps
- __MACOSX/submit-0615-supplement/Definitions/._logo-updates.pdf
- __MACOSX/submit-0615-supplement/Definitions/._mdpi.bst
- __MACOSX/submit-0615-supplement/Definitions/._mdpi.cls
