# Supplementary material for: The Financial Risk Measurement EVaR Based on DTARCH Models
Source: Entropy (Basel). 2023 Aug 13;25(8):1204. doi: 10.3390/e25081204 (PMC10453247; doi:10.3390/e25081204)
Supplement: Supplementary file 1 [file entropy-25-01204-s001.zip › submit-0615-supplement/supp_DTARCH_EVaR_MDPI_20230615.aux]

\relax 
\providecommand\hyper@newdestlabel[2]{}
\bibstyle{Definitions/mdpi}
\providecommand\HyperFirstAtBeginDocument{\AtBeginDocument}
\HyperFirstAtBeginDocument{\ifx\hyper@anchor\@undefined
\global\let\oldcontentsline\contentsline
\gdef\contentsline#1#2#3#4{\oldcontentsline{#1}{#2}{#3}}
\global\let\oldnewlabel\newlabel
\gdef\newlabel#1#2{\newlabelxx{#1}#2}
\gdef\newlabelxx#1#2#3#4#5#6{\oldnewlabel{#1}{{#2}{#3}}}
\AtEndDocument{\ifx\hyper@anchor\@undefined
\let\contentsline\oldcontentsline
\let\newlabel\oldnewlabel
\fi}
\fi}
\global\let\hyper@last\relax 
\gdef\HyperFirstAtBeginDocument#1{#1}
\providecommand\HyField@AuxAddToFields[1]{}
\providecommand\HyField@AuxAddToCoFields[2]{}
\providecommand*\new@tpo@label[2]{}
\newmarginnote{note.1.1}{{1}{10945661sp}}
\@writefile{lot}{\contentsline {table}{\numberline {S1}{\ignorespaces RMSE comparison of various estimation methods, $\epsilon _t\sim N(0,1)$\relax }}{2}{table.caption.1}\protected@file@percent }
\providecommand*\caption@xref[2]{\@setref\relax\@undefined{#1}}
\newlabel{table12}{{S1}{2}{RMSE comparison of various estimation methods, $\epsilon _t\sim N(0,1)$\relax }{table.caption.1}{}}
\@writefile{lot}{\contentsline {table}{\numberline {S2}{\ignorespaces RMSE comparison of various estimation methods, $\epsilon _t\sim t(6)$\relax }}{3}{table.caption.2}\protected@file@percent }
\newlabel{table22}{{S2}{3}{RMSE comparison of various estimation methods, $\epsilon _t\sim t(6)$\relax }{table.caption.2}{}}
\@writefile{lot}{\contentsline {table}{\numberline {S3}{\ignorespaces RMSE comparison of various estimation methods, $\epsilon _t\sim \chi ^2(4)$\relax }}{4}{table.caption.3}\protected@file@percent }
\newlabel{table32}{{S3}{4}{RMSE comparison of various estimation methods, $\epsilon _t\sim \chi ^2(4)$\relax }{table.caption.3}{}}
\@writefile{lot}{\contentsline {table}{\numberline {S4}{\ignorespaces Parameter estimate of various estimation methods, $\epsilon _t\sim N(0,1)$\relax }}{5}{table.caption.4}\protected@file@percent }
\newlabel{table12est}{{S4}{5}{Parameter estimate of various estimation methods, $\epsilon _t\sim N(0,1)$\relax }{table.caption.4}{}}
\@writefile{lot}{\contentsline {table}{\numberline {S5}{\ignorespaces Parameter estimate of various estimation methods, $\epsilon _t\sim t(6)$\relax }}{6}{table.caption.5}\protected@file@percent }
\newlabel{table22est}{{S5}{6}{Parameter estimate of various estimation methods, $\epsilon _t\sim t(6)$\relax }{table.caption.5}{}}
\@writefile{lot}{\contentsline {table}{\numberline {S6}{\ignorespaces Parameter estimate of various estimation methods, $\epsilon _t\sim \chi ^2(4)$\relax }}{7}{table.caption.6}\protected@file@percent }
\newlabel{table32est}{{S6}{7}{Parameter estimate of various estimation methods, $\epsilon _t\sim \chi ^2(4)$\relax }{table.caption.6}{}}
\newlabel{LastPage}{{}{7}{}{page.7}{}}
\xdef\lastpage@lastpage{7}
\xdef\lastpage@lastpageHy{7}
\expandafter\ifx\csname c@page@totc\endcsname\relax\newcounter{page@totc}\fi\setcounter{page@totc}{8}
