# Supplementary material for: The Financial Risk Measurement EVaR Based on DTARCH Models
Source: Entropy (Basel). 2023 Aug 13;25(8):1204. doi: 10.3390/e25081204 (PMC10453247; doi:10.3390/e25081204)
Supplement: Supplementary file 1 [file entropy-25-01204-s001.zip › submit-0615-supplement/supp_DTARCH_EVaR_MDPI_20230615.tex]

 %  LaTeX support: latex@mdpi.com 
%  For support, please attach all files needed for compiling as well as the log file, and specify your operating system, LaTeX version, and LaTeX editor.

%=================================================================
\documentclass[entropy,article,accept,pdftex,moreauthors]{Definitions/mdpi} 
% For posting an early version of this manuscript as a preprint, you may use "preprints" as the journal and change "submit" to "accept". The document class line would be, e.g., \documentclass[preprints,article,accept,moreauthors,pdftex]{mdpi}. This is especially recommended for submission to arXiv, where line numbers should be removed before posting. For preprints.org, the editorial staff will make this change immediately prior to posting.

%--------------------
% Class Options:
%--------------------
%----------
% journal
%----------
% Choose between the following MDPI journals:
% acoustics, actuators, addictions, admsci, adolescents, aerospace, agriculture, agriengineering, agronomy, ai, algorithms, allergies, alloys, analytica, animals, antibiotics, antibodies, antioxidants, applbiosci, appliedchem, appliedmath, applmech, applmicrobiol, applnano, applsci, aquacj, architecture, arts, asc, asi, astronomy, atmosphere, atoms, audiolres, automation, axioms, bacteria, batteries, bdcc, behavsci, beverages, biochem, bioengineering, biologics, biology, biomass, biomechanics, biomed, biomedicines, biomedinformatics, biomimetics, biomolecules, biophysica, biosensors, biotech, birds, bloods, blsf, brainsci, breath, buildings, businesses, cancers, carbon, cardiogenetics, catalysts, cells, ceramics, challenges, chemengineering, chemistry, chemosensors, chemproc, children, chips, cimb, civileng, cleantechnol, climate, clinpract, clockssleep, cmd, coasts, coatings, colloids, colorants, commodities, compounds, computation, computers, condensedmatter, conservation, constrmater, cosmetics, covid, crops, cryptography, crystals, csmf, ctn, curroncol, currophthalmol, cyber, dairy, data, dentistry, dermato, dermatopathology, designs, diabetology, diagnostics, dietetics, digital, disabilities, diseases, diversity, dna, drones, dynamics, earth, ebj, ecologies, econometrics, economies, education, ejihpe, electricity, electrochem, electronicmat, electronics, encyclopedia, endocrines, energies, eng, engproc, ent, entomology, entropy, environments, environsciproc, epidemiologia, epigenomes, est, fermentation, fibers, fintech, fire, fishes, fluids, foods, forecasting, forensicsci, forests, foundations, fractalfract, fuels, futureinternet, futureparasites, futurepharmacol, futurephys, futuretransp, galaxies, games, gases, gastroent, gastrointestdisord, gels, genealogy, genes, geographies, geohazards, geomatics, geosciences, geotechnics, geriatrics, hazardousmatters, healthcare, hearts, hemato, heritage, highthroughput, histories, horticulturae, humanities, humans, hydrobiology, hydrogen, hydrology, hygiene, idr, ijerph, ijfs, ijgi, ijms, ijns, ijtm, ijtpp, immuno, informatics, information, infrastructures, inorganics, insects, instruments, inventions, iot, j, jal, jcdd, jcm, jcp, jcs, jdb, jeta, jfb, jfmk, jimaging, jintelligence, jlpea, jmmp, jmp, jmse, jne, jnt, jof, joitmc, jor, journalmedia, jox, jpm, jrfm, jsan, jtaer, jzbg, kidney, kidneydial, knowledge, land, languages, laws, life, liquids, literature, livers, logics, logistics, lubricants, lymphatics, machines, macromol, magnetism, magnetochemistry, make, marinedrugs, materials, materproc, mathematics, mca, measurements, medicina, medicines, medsci, membranes, merits, metabolites, metals, meteorology, methane, metrology, micro, microarrays, microbiolres, micromachines, microorganisms, microplastics, minerals, mining, modelling, molbank, molecules, mps, msf, mti, muscles, nanoenergyadv, nanomanufacturing, nanomaterials, ncrna, network, neuroglia, neurolint, neurosci, nitrogen, notspecified, nri, nursrep, nutraceuticals, nutrients, obesities, oceans, ohbm, onco, oncopathology, optics, oral, organics, organoids, osteology, oxygen, parasites, parasitologia, particles, pathogens, pathophysiology, pediatrrep, pharmaceuticals, pharmaceutics, pharmacoepidemiology, pharmacy, philosophies, photochem, photonics, phycology, physchem, physics, physiologia, plants, plasma, pollutants, polymers, polysaccharides, poultry, powders, preprints, proceedings, processes, prosthesis, proteomes, psf, psych, psychiatryint, psychoactives, publications, quantumrep, quaternary, qubs, radiation, reactions, recycling, regeneration, religions, remotesensing, reports, reprodmed, resources, rheumato, risks, robotics, ruminants, safety, sci, scipharm, seeds, sensors, separations, sexes, signals, sinusitis, skins, smartcities, sna, societies, socsci, software, soilsystems, solar, solids, sports, standards, stats, stresses, surfaces, surgeries, suschem, sustainability, symmetry, synbio, systems, taxonomy, technologies, telecom, test, textiles, thalassrep, thermo, tomography, tourismhosp, toxics, toxins, transplantology, transportation, traumacare, traumas, tropicalmed, universe, urbansci, uro, vaccines, vehicles, venereology, vetsci, vibration, viruses, vision, waste, water, wem, wevj, wind, women, world, youth, zoonoticdis 

%---------
% article
%---------
% The default type of manuscript is "article", but can be replaced by: 
% abstract, addendum, article, book, bookreview, briefreport, casereport, comment, commentary, communication, conferenceproceedings, correction, conferencereport, entry, expressionofconcern, extendedabstract, datadescriptor, editorial, essay, erratum, hypothesis, interestingimage, obituary, opinion, projectreport, reply, retraction, review, perspective, protocol, shortnote, studyprotocol, systematicreview, supfile, technicalnote, viewpoint, guidelines, registeredreport, tutorial
% supfile = supplementary materials

%----------
% submit
%----------
% The class option "submit" will be changed to "accept" by the Editorial Office when the paper is accepted. This will only make changes to the frontpage (e.g., the logo of the journal will get visible), the headings, and the copyright information. Also, line numbering will be removed. Journal info and pagination for accepted papers will also be assigned by the Editorial Office.

%------------------
% moreauthors
%------------------
% If there is only one author the class option oneauthor should be used. Otherwise use the class option moreauthors.

%---------
% pdftex
%---------
% The option pdftex is for use with pdfLaTeX. If eps figures are used, remove the option pdftex and use LaTeX and dvi2pdf.

%=================================================================
% MDPI internal commands
\firstpage{1}
\makeatletter
\setcounter{page}{\@firstpage}
\makeatother
\pubvolume{25}
\issuenum{8}
\articlenumber{1204}
\pubyear{2023}
\copyrightyear{2023}
\externaleditor{Academic Editor:  Damián H.\linebreak Zanette}
\datereceived{15 June 2023}
\daterevised{1 August 2023} % Only for the journal Acoustics
\dateaccepted{9 August 2023}
\datepublished{13 August 2023}
%\datecorrected{} % Corrected papers include a "Corrected: XXX" date in the original paper.
%\dateretracted{} % Corrected papers include a "Retracted: XXX" date in the original paper.
\hreflink{https://doi.org/10.3390/\\e25081204} % If needed use \linebreak
%\doinum{}
%------------------------------------------------------------------
% The following line should be uncommented if the LaTeX file is uploaded to arXiv.org
%\pdfoutput=1
\makeatletter
\renewcommand{\maketag@@@}[1]{\hbox{\m@th\normalsize\normalfont#1}}
\makeatother


%------------------------------------------------------------------
% The following line should be uncommented if the LaTeX file is uploaded to arXiv.org
%\pdfoutput=1

%=================================================================
%%%%%%%%%%%%%%%%%%%%%%%%%%%%%%%%%%%%%%%%%%%%%%%%%%%%%%%%%%%%%%%%%%%%%%%%%
%原latex文件中的定义
\usepackage{array}
\usepackage{amsbsy}
\usepackage{amsmath}
\usepackage{amssymb}
\usepackage{epsfig}
\usepackage{multicol}
\usepackage{algorithm}
\usepackage{tabularx}
\usepackage{slashbox}
\usepackage{threeparttable}
\usepackage{booktabs}
\usepackage{setspace}
\usepackage{longtable}
%\textwidth=31.9pc
%\textheight=46.5pc
%\oddsidemargin=1pc
%\evensidemargin=1pc
%\headsep=15pt
%%\headheight=.2cm
%\topmargin=.6cm
%\parindent=1.7pc
%\parskip=0pt

\def\be{\begin{equation}}
\def\ee{\end{equation}}
\def\bea{\begin{eqnarray}}
\def\eea{\end{eqnarray}}
%\parindent=20pt
%\def\hang{\hangindent\parindent}
\def\textindent#1{\indent\llap{#1\enspace}\ignorespaces}
\def\re{\par\hang\textindent}
\def\di {\displaystyle}
\def\no{\nonumber}
\def\var{\varepsilon}
\def\l{\left}
\def\r{\right}
\def\re{\par\hang\noindent}
\def\m{\mbox{\footnotesize D}}
\renewcommand{\topfraction}{1}
\renewcommand{\bottomfraction}{1}
\renewcommand{\textfraction}{0}
\renewcommand{\floatpagefraction}{0.90}
\makeatletter \setcounter{page}{1}
\def\singlespace{\def\baselinestretch{1}\@normalsize}
\def\endsinglespace{}
%\def\hang{\hangindent\parindent}
\def\textindent#1{\indent\llap{#1\enspace}\ignorespaces}
\def\re{\par\hang\textindent}
\def\di {\displaystyle}
\def\no{\nonumber}
\def\var{\varepsilon}
\def\l{\left}
\def\r{\right}
\def\m{\mathbf}
\def\dis{\displaystyle}
\def\l{\left}
\def\r{\right}
\def\m{\mathbf}
\def\A{{\bf A}}
\def\a{{\bf a}}
\def\m{{\bf m}}
\def\X{{\bf X}}
\def\S{{\bf S}}
\def\Y{{\bf Y}}
\def\W{{\bf W}}
\def\I{{\bf I}}
\def\Z{{\bf Z}}
\def\R{{\bf R}}
\def\D{{\bf D}}
\def\M{{\bf M}}
\def\0{{\bf 0}}
\def\P{{\bf P}}
\def\B{{\bf B}}
\def\Q{{\bf Q}}
\def\p{{\bf p}}
\def\F{{\bf F}}
\def\U{{\bf U}}
\def\V{{\bf V}}
\def\E{{\bf E}}
\def\H{{\bf H}}
\def\x{{\bf x}}
\def\g{{\bf g}}
\def\h{{\bf h}}
\def\u{{\bf u}}
\def\w{{\rm w}}
\def\blambda{{\bf \lambda}}
\def\bXi{{\bf \Xi}}
\def\bPi{{\bf \Pi}}
\def\bOmega{{\bf \Omega}}
\def\bIm{{\bf \Im}}
\def\bPsi{{\bf \Psi}}
\def\bSigma{{\bf \Sigma}}
\def\bPhi{{\bf\Phi}}
\def\bDelta{{\bf\Delta}}
\def\bUpsilon{{\bf\Upsilon}}
\def\bvar{{\boldsymbol{\varepsilon}}}
\def\bvarphi{{\boldsymbol{\varphi}}}
\def\bupsilon{{\boldsymbol{\Pi}}}
\def\eeta{{\boldsymbol{\eta}}}
\def\bchi{{\boldsymbol{\chi}}}
\def\biota{{\boldsymbol{\iota}}}
\def\bdelta{{\boldsymbol{\delta}}}
\def\balpha{\boldsymbol{\alpha}}
\def\bhbar{\boldsymbol{\hbar}}
\def\bnu{\boldsymbol{\nu}}
\def\bpi{\boldsymbol{\pi}}
\def\bmu{\boldsymbol{\mu}}
\def\bnabla{\boldsymbol{\nabla}}
\def\bbeta{\boldsymbol{\beta}}
\def\bzeta{\boldsymbol{\zeta}}
\def\btheta{\boldsymbol{\theta}}
\def\blamda{\boldsymbol{\lambda}}
\def\bvartheta{\boldsymbol{\vartheta}}
\def\bpsi{\boldsymbol{\psi}}
\def\brho{\boldsymbol{\rho}}
\def\bgamma{\boldsymbol{\gamma}}
\def\bmho{{\boldsymbol{\mho}}}
\def\bxi{{\boldsymbol{\xi}}}

\newcommand{\etal}{{\sl et al. }}
\newcommand{\vs}{{\hspace{0.3 in} \longleftrightarrow \hspace{0.3 in}}}
\newcommand{\asim}{\stackrel{a}{\sim}}
\newcommand{\wcon}{\stackrel{{\cal L}}{\to}}
\newcommand{\calL}{{\cal L}}
\renewcommand{\hat}{\widehat}
\renewcommand{\thefootnote}{\fnsymbol{footnote}}

\newcommand{\bA}{\mbox{\bf A}}
\newcommand{\bB}{\mbox{\bf B}}
\newcommand{\bC}{\mbox{\bf C}}
\newcommand{\bD}{\mbox{\bf D}}
\newcommand{\bE}{\mbox{\bf E}}
\newcommand{\bF}{\mbox{\bf F}}
\newcommand{\bG}{\mbox{\bf G}}
\newcommand{\bH}{\mbox{\bf H}}
\newcommand{\bI}{\mbox{\bf I}}
\newcommand{\bJ}{\mbox{\bf J}}
\newcommand{\bK}{\mbox{\bf K}}
\newcommand{\bL}{\mbox{\bf L}}
\newcommand{\bM}{\mbox{\bf M}}
\newcommand{\bN}{\mbox{\bf N}}
\newcommand{\bO}{\mbox{\bf O}}
\newcommand{\bP}{\mbox{\bf P}}
\newcommand{\bQ}{\mbox{\bf Q}}
\newcommand{\bR}{\mbox{\bf R}}
\newcommand{\bS}{\mbox{\bf S}}
\newcommand{\bT}{\mbox{\bf T}}
\newcommand{\bU}{\mbox{\bf U}}
\newcommand{\bV}{\mbox{\bf V}}
\newcommand{\bW}{\mbox{\bf W}}
\newcommand{\bX}{\mbox{\bf X}}
\newcommand{\bY}{\mbox{\bf Y}}
\newcommand{\bZ}{\mbox{\bf Z}}

%---------------------------------------------------
\newcommand{\ba}{\mbox{\bf a}}
\newcommand{\bb}{\mbox{\bf b}}
\newcommand{\bc}{\mbox{\bf c}}
\newcommand{\bd}{\mbox{\bf d}}
\newcommand{\bbf}{\mbox{\bf f}}
%\newcommand{\be}{\mbox{\bf e}}
\newcommand{\bgg}{\mbox{\bf{g}}}
\newcommand{\bj}{\mbox{\bf j}}
\newcommand{\bo}{\mbox{\bf o}}
\newcommand{\br}{\mbox{\bf r}}
\newcommand{\bt}{\mbox{\bf t}}
\newcommand{\bu}{\mbox{\bf u}}
\newcommand{\bv}{\mbox{\bf{v}}}
\newcommand{\bp}{\mbox{\bf p}}
\newcommand{\bq}{\mbox{\bf q}}
\newcommand{\by}{\mbox{\bf y}}
\newcommand{\bx}{\mbox{\bf x}}
\newcommand{\bz}{\mbox{\bf z}}
\newcommand{\bm}{\mbox{\bf m}}
\newcommand{\bs}{\mbox{\bf s}}
\newcommand{\cW}{ {\cal W}}
\newcommand{\cV}{ {\cal V}}
\newcommand{\cD}{ {\cal D}}
\newcommand{\cL}{ {\cal L}}
\newcommand{\Var}{\mbox{var}}
\newcommand{\pr}{\mbox{pr}}
\newcommand{\tr}{\mbox{tr}}
\newcommand{\bomega}{\mbox{\boldmath${\omega}$}}
%\setcounter{section}{0}
%\def\thesection{\arabic{section}}
%\setcounter{page}{1}
%\pagestyle{myheadings}
%%%%%%%%%%%%%%%%%%%%%%%%%%%%%%%%%%%%%%%%%%%%%%%%%%%%%%%%%%%%%%%%%%%%%%%%%%%%%%%%%%%%%%%%%
%\usepackage{bm}
%\usepackage{graphicx}
%%\usepackage{changes} 
%\usepackage[defaultcolor=red]{changes}
%\usepackage{listings}


\makeatletter
\let\c@lofdepth\relax
\let\c@lotdepth\relax
\makeatother
\usepackage{subfigure}
% Add packages and commands here. The following packages are loaded in our class file: fontenc, inputenc, calc, indentfirst, fancyhdr, graphicx, epstopdf, lastpage, ifthen, lineno, float, amsmath, setspace, enumitem, mathpazo, booktabs, titlesec, etoolbox, tabto, xcolor, soul, multirow, microtype, tikz, totcount, changepage, attrib, upgreek, cleveref, amsthm, hyphenat, natbib, hyperref, footmisc, url, geometry, newfloat, caption

%=================================================================
%% Please use the following mathematics environments: Theorem, Lemma, Corollary, Proposition, Characterization, Property, Problem, Example, ExamplesandDefinitions, Hypothesis, Remark, Definition, Notation, Assumption
%% For proofs, please use the proof environment (the amsthm package is loaded by the MDPI class).

%=================================================================
% Full title of the paper (Capitalized)
\Title{Supplementary Material of The Financial Risk Measurement EVaR Based on DTARCH Models}


% MDPI internal command: Title for citation in the left column
\TitleCitation{The Financial Risk Measurement EVaR Based on DTARCH Models}

% Author Orchid ID: enter ID or remove command
\newcommand{\orcidauthorA}{0000-0002-8858-1289} % Add \orcidA{} behind the author's name
%\newcommand{\orcidauthorB}{0000-0000-0000-000X} % Add \orcidB{} behind the author's name

% Authors, for the paper (add full first names)
\Author{Xiaoqian Liu $^{1}$,  Zhenni Tan $^{1}$, Yuehua Wu $^{1,}$*\orcidA{} and Yong Zhou $^{2}$}
%MDPI: In order to process this paper smoothly, please check if anything is missing in the main text and offer responses to these comments, and please do not delete them.


% MDPI internal command: Authors, for metadata in PDF
\AuthorNames{Xiaoqian Liu, Zhenni Tan, Yuehua Wu and Yong Zhou}

% MDPI internal command: Authors, for citation in the left column
\AuthorCitation{Liu, X.; Tan, Z.; Wu, Y.; Zhou, Y.}
% If this is a Chicago style journal: Lastname, Firstname, Firstname Lastname, and Firstname Lastname.

% Affiliations / Addresses (Add [1] after \address if there is only one affiliation.)
\address{%
$^{1}$ \quad Department %MDPI: affs.1-3 are same, we deleted 2 and 3, please confirm.
 of Mathematics and Statistics, York University, Toronto, ON M3J 1P3, Canada; \mbox{xqliu@yorku.ca (X.L.)}; ztan43@yorku.ca (Z.T.)\\
$^{2}$ \quad Key Laboratory of Advanced Theory and Application in Statistics and Data Science, MOE, and
Academy of Statistics and Interdisciplinary Sciences and School of Statistics, East China Normal University, Sha\mbox{nghai 200062, Chin}a; yzhou@fem.ecnu.edu.cn}


% Contact information of the corresponding author
\corres{Correspondence: wuyh@yorku.ca}

% Current address and/or shared authorship
%\firstnote{Current address: Affiliation 3.} 
%\secondnote{These authors contributed equally to this work.}
% The commands \thirdnote{} till \eighthnote{} are available for further notes

%\simplesumm{} % Simple summary

%\conference{} % An extended version of a conference paper

% Abstract (Do not insert blank lines, i.e. \\) 


% Keywords

% The fields PACS, MSC, and JEL may be left empty or commented out if not applicable
%\PACS{J0101}
%\MSC{}
%\JEL{}
%%%%%%%%%%%%%%%%%%%%%%%%%%%%%%%%%%%%%%%%%%
% Only for the journal Diversity
%\LSID{\url{http://}}

%%%%%%%%%%%%%%%%%%%%%%%%%%%%%%%%%%%%%%%%%%
% Only for the journal Applied Sciences
%\featuredapplication{Authors are encouraged to provide a concise description of the specific application or a potential application of the work. This section is not mandatory.}
%%%%%%%%%%%%%%%%%%%%%%%%%%%%%%%%%%%%%%%%%%

%%%%%%%%%%%%%%%%%%%%%%%%%%%%%%%%%%%%%%%%%%
% Only for the journal Data
%\dataset{DOI number or link to the deposited data set if the data set is published separately. If the data set shall be published as a supplement to this paper, this field will be filled by the journal editors. In this case, please submit the data set as a supplement.}
%\datasetlicense{License under which the data set is made available (CC0, CC-BY, CC-BY-SA, CC-BY-NC, etc.)}
%%%%%%%%%%%%%%%%%%%%%%%%%%%%%%%%%%%%%%%%%%
% Only for the journal Toxins
%\keycontribution{The breakthroughs or highlights of the manuscript. Authors can write one or two sentences to describe the most important part of the paper.}

%%%%%%%%%%%%%%%%%%%%%%%%%%%%%%%%%%%%%%%%%%
% Only for the journal Encyclopedia
%\encyclopediadef{For entry manuscripts only: please provide a brief overview of the entry title instead of an abstract.}

%%%%%%%%%%%%%%%%%%%%%%%%%%%%%%%%%%%%%%%%%%
% Only for the journal Advances in Respiratory Medicine
%\addhighlights{yes}
%\renewcommand{\addhighlights}{%

%\noindent This is an obligatory section in “Advances in Respiratory Medicine”, whose goal is to increase the discoverability and readability of the article via search engines and other scholars. Highlights should not be a copy of the abstract, but a simple text allowing the reader to quickly and simplified find out what the article is about and what can be cited from it. Each of these parts should be devoted up to 2~bullet points.\vspace{3pt}\\
%\textbf{What are the main findings?}
% \begin{itemize}[labelsep=2.5mm,topsep=-3pt]
% \item First bullet.
% \item Second bullet.
% \end{itemize}\vspace{3pt}
%\textbf{What is the implication of the main finding?}
% \begin{itemize}[labelsep=2.5mm,topsep=-3pt]
% \item First bullet.
% \item Second bullet.
% \end{itemize}
%}

%%%%%%%%%%%%%%%%%%%%%%%%%%%%%%%%%%%%%%%%%%

%\newtheorem{Def}{Definition}
%\numberwithin{equation}{section}
%\newtheorem{Theorem}{Theorem}
%\newtheorem{Rem}{Remark}
%\newtheorem{Corollary}{Corollary}
%\newtheorem{Lemma}{Lemma}
%\newtheorem{Pro}{Proof}
\begin{document}
\setcounter{table}{0}
\renewcommand{\thetable}{S\arabic{table}}
% The order of the section titles is different for some journals. Please refer to the "Instructions for Authors” on the journal homepage.

%%%%%%%%%%%%%%%%%%%%%%%%%%%%%%%%%%%%%%%%%%%%%%%%%%%%%%%%%%%%%%%%%%%%%%%%%%%%%%%%%%%%%%%%%%%%%%%%%%5
We consider the following DTARCH$(2, 2; 2, 2)$ model:
\[
y_t=\left\{\begin{array}{ll}
\alpha_1^{(1)}y_{t-1}+\alpha_2^{(1)}y_{t-2}+\epsilon_t,&\text{if}~y_{t-2}\leq0,\\
\alpha_1^{(2)}y_{t-1}+\alpha_2^{(2)}y_{t-2}+\epsilon_t,&\text{if}~y_{t-2}>0,
\end{array}\right.
\]
where $\left(\alpha_1^{(1)},\alpha_2^{(1)}\right)=\left(0.25,0.40\right)$, $\left(\alpha_1^{(2)},\alpha_2^{(2)}\right)=\left(0.50,0.30\right)$, and $\epsilon_t=h_tu_t$, with
\[
h_t=\left\{\begin{array}{ll}
\beta_0^{(1)}+\beta_1^{(1)}\left|\epsilon_{t-1}\right|+\beta_2^{(1)}\left|\epsilon_{t-1}\right|,&\text{if}~y_{t-2}\leq0,\\
\beta_0^{(2)}+\beta_1^{(2)}\left|\epsilon_{t-1}\right|+\beta_2^{(2)}\left|\epsilon_{t-1}\right|,&\text{if}~y_{t-2}>0,
\end{array}\right.
\]
where $\left(\beta_0^{(1)}, \beta_1^{(1)},\beta_2^{(1)}\right)=\left(0.04, 0.20, 0.40\right)$, $\left(\beta_0^{(2)}, \beta_1^{(2)},\beta_2^{(2)}\right)=\left(0.08, 0.35, 0.45\right)$.

We consider three types of innovation variables, which are distributed as $N(0,1)$, $t(6)$, and $\chi^2(4)$. They are centralized and normalized so that the medians of the absolute innovations are $1$, i.e., $u_t$ is normalized to satisfy Median$(|u_t|)=1$. The sample size $n$ takes the values of $100$, $300$, $800$, $1,500$ and $2,500$. All the results are based on $500$ Monte Carlo replications.
Seven equally spaced expectiles in $(0,1)$ are chosen in each simulation setting when we apply the WCER estimation process. For QR and ER estimation, we take $\tau=0.25$ and $0.75$ respectively. In each simulation, the root mean squared error (RMSE) for different estimators are calculated, and they are reported in Tables \ref{table12}--\ref{table32}. And the estimated results of all estimation methods are listed in Tables \ref{table12est}--\ref{table32est}. The  simulation results of this model are similar to those of the model in the text.

\begin{table}[htbp] 
\caption{\label{table12}RMSE comparison of various estimation methods, $\epsilon_t\sim N(0,1)$}
\centering
{\footnotesize\begin{tabular}{ccccccccccc}
\toprule
&\multicolumn{10}{c}{$n=100$}\\
\cline{2-11}
Estimate&$\alpha_1^{(1)}$&$\alpha_2^{(1)}$&$\alpha_1^{(2)}$&$\alpha_2^{(2)}$&$\beta_0^{(1)}$&$\beta_1^{(1)}$&$\beta_2^{(1)}$&$\beta_0^{(2)}$&$\beta_1^{(2)}$&$\beta_2^{(2)}$\\
\hline
MLE&15.24&14.36&13.91&14.88&2.07&16.98&12.33&2.62&15.95&12.47\\
LS&16.92&15.71&15.03&15.24&2.49&18.44&14.93&3.06&17.07&13.76\\
QR$_{0.25}$&23.12&22.94&22.17&23.13&3.78&28.86&25.15&4.67&27.41&25.96\\
QR$_{0.75}$&23.38&22.99&22.22&23.09&3.85&28.91&25.89&4.79&27.96&26.21\\
ER$_{0.25}$&23.49&23.07&22.25&23.17&3.62&28.79&25.98&4.84&27.39&26.09\\
ER$_{0.75}$&23.65&23.01&22.29&23.11&3.67&28.83&25.79&4.76&27.84&26.12\\
WCER&20.11&18.99&18.74&19.75&2.61&20.14&16.22&3.20&20.83&17.39\\
\hline
&\multicolumn{10}{c}{$n=300$}\\
\cline{2-11}
Estimate&$\alpha_1^{(1)}$&$\alpha_2^{(1)}$&$\alpha_1^{(2)}$&$\alpha_2^{(2)}$&$\beta_0^{(1)}$&$\beta_1^{(1)}$&$\beta_2^{(1)}$&$\beta_0^{(2)}$&$\beta_1^{(2)}$&$\beta_2^{(2)}$\\
\hline
MLE&10.37&9.97&9.05&10.01&1.23&12.02&8.83&1.78&11.14&9.01\\
LS&11.13&10.14&10.02&11.06&1.40&13.15&10.73&2.20&12.02&10.03\\
QR$_{0.25}$&18.34&17.86&17.11&18.09&2.65&20.21&16.99&3.56&19.14&17.44\\
QR$_{0.75}$&18.40&17.92&17.19&18.05&2.67&20.17&17.05&3.58&19.19&17.47\\
ER$_{0.25}$&18.36&17.85&17.15&18.11&2.61&20.23&17.01&3.57&19.17&17.46\\
ER$_{0.75}$&18.42&17.87&17.20&18.10&2.69&20.27&17.08&3.60&19.20&17.49\\
WCER&14.96&13.98&13.10&14.13&1.81&16.08&12.88&2.45&15.22&13.19\\
\hline
&\multicolumn{10}{c}{$n=800$}\\
\cline{2-11}
Estimate&$\alpha_1^{(1)}$&$\alpha_2^{(1)}$&$\alpha_1^{(2)}$&$\alpha_2^{(2)}$&$\beta_0^{(1)}$&$\beta_1^{(1)}$&$\beta_2^{(1)}$&$\beta_0^{(2)}$&$\beta_1^{(2)}$&$\beta_2^{(2)}$\\
\hline
MLE&7.04&6.99&6.11&7.13&0.77&7.95&5.94&1.09&8.02&6.23\\
LS&7.94&7.82&6.83&7.81&0.86&8.53&6.41&1.52&8.50&6.69\\
QR$_{0.25}$&12.69&11.21&10.98&12.33&1.62&14.82&13.21&2.98&14.12&12.67\\
QR$_{0.75}$&12.94&11.17&10.89&12.45&1.65&14.80&13.36&3.03&14.23&12.71\\
ER$_{0.25}$&12.83&11.25&10.99&12.41&1.68&14.88&13.19&3.01&14.17&12.69\\
ER$_{0.75}$&12.77&11.33&11.05&12.50&1.66&14.93&13.27&3.07&14.20&12.75\\
WCER&8.01&7.94&7.15&8.21&0.98&8.87&6.96&2.04&9.05&7.19\\
\hline
&\multicolumn{10}{c}{$n=1500$}\\
\cline{2-11}
Estimate&$\alpha_1^{(1)}$&$\alpha_2^{(1)}$&$\alpha_1^{(2)}$&$\alpha_2^{(2)}$&$\beta_0^{(1)}$&$\beta_1^{(1)}$&$\beta_2^{(1)}$&$\beta_0^{(2)}$&$\beta_1^{(2)}$&$\beta_2^{(2)}$\\
\hline
MLE&4.97&4.84&4.02&5.01&0.49&5.55&3.86&0.66&5.93&4.09\\
LS&5.56&5.43&4.61&5.65&0.57&6.17&4.48&1.02&6.50&4.66\\
QR$_{0.25}$&9.69&9.51&8.02&10.07&1.03&10.11&8.74&1.99&10.55&9.07\\
QR$_{0.75}$&9.73&9.55&8.06&10.11&1.05&10.14&8.78&2.02&10.57&9.10\\
ER$_{0.25}$&9.71&9.54&8.01&10.10&1.04&10.13&8.75&2.01&10.53&9.09\\
ER$_{0.75}$&9.75&9.58&8.05&10.15&1.07&10.12&8.77&2.03&10.59&9.13\\
WCER&5.78&5.65&4.99&6.03&0.66&6.29&4.64&1.21&6.87&5.10\\
\hline
&\multicolumn{10}{c}{$n=2500$}\\
\cline{2-11}
Estimate&$\alpha_1^{(1)}$&$\alpha_2^{(1)}$&$\alpha_1^{(2)}$&$\alpha_2^{(2)}$&$\beta_0^{(1)}$&$\beta_1^{(1)}$&$\beta_2^{(1)}$&$\beta_0^{(2)}$&$\beta_1^{(2)}$&$\beta_2^{(2)}$\\
\hline
MLE&2.44&2.31&1.59&2.57&0.20&3.08&1.48&0.29&3.15&1.42\\
LS&2.83&2.79&2.02&3.09&0.27&3.56&1.94&0.35&3.61&1.90\\
QR$_{0.25}$&4.92&4.65&3.21&5.16&0.44&6.17&3.03&0.61&6.38&2.89\\
QR$_{0.75}$&4.95&4.67&3.25&5.20&0.46&6.20&3.06&0.62&6.43&2.92\\
ER$_{0.25}$&4.94&4.63&3.23&5.19&0.43&6.21&3.05&0.60&6.40&2.91\\
ER$_{0.75}$&4.97&4.69&3.27&5.15&0.48&6.15&3.07&0.63&6.45&2.94\\
WCER&3.02&2.94&2.23&3.20&0.36&3.69&2.11&0.50&3.74&2.07\\
\bottomrule
\end{tabular}}
{\footnotesize \leftline{~~~~~~~~~~~~~~~Notes: All RMSEs are multiplied by $10^2$.}}
\end{table}

\begin{table}[htbp]
\caption{\label{table22}RMSE comparison of various estimation methods, $\epsilon_t\sim t(6)$}
\centering
{\footnotesize\begin{tabular}{ccccccccccc}
\toprule
&\multicolumn{10}{c}{$n=100$}\\
\cline{2-11}
Estimate&$\alpha_1^{(1)}$&$\alpha_2^{(1)}$&$\alpha_1^{(2)}$&$\alpha_2^{(2)}$&$\beta_0^{(1)}$&$\beta_1^{(1)}$&$\beta_2^{(1)}$&$\beta_0^{(2)}$&$\beta_1^{(2)}$&$\beta_2^{(2)}$\\
\hline
MLE&11.64&11.14&10.33&9.68&1.57&16.35&13.83&1.99&13.61&11.32\\
LS&24.61&22.31&21.14&20.05&3.14&30.22&27.40&4.03&27.09&23.15\\
QR$_{0.25}$&24.69&22.49&21.20&20.44&3.19&30.41&27.52&4.07&27.35&23.29\\
QR$_{0.75}$&24.77&22.53&21.25&20.49&3.25&30.49&27.55&4.09&27.42&23.37\\
ER$_{0.25}$&24.79&22.56&21.22&20.42&3.22&30.45&27.54&4.11&27.44&23.35\\
ER$_{0.75}$&24.73&22.50&21.27&20.50&3.24&30.47&27.57&4.05&27.40&23.31\\
WCER&15.23&15.02&13.84&11.56&1.94&20.01&15.96&2.32&15.11&15.15\\
\hline
&\multicolumn{10}{c}{$n=300$}\\
\cline{2-11}
Estimate&$\alpha_1^{(1)}$&$\alpha_2^{(1)}$&$\alpha_1^{(2)}$&$\alpha_2^{(2)}$&$\beta_0^{(1)}$&$\beta_1^{(1)}$&$\beta_2^{(1)}$&$\beta_0^{(2)}$&$\beta_1^{(2)}$&$\beta_2^{(2)}$\\
\hline
MLE&8.43&8.61&7.74&8.01&1.02&10.94&8.99&1.04&9.75&7.36\\
LS&18.14&18.94&16.33&17.69&2.30&19.55&18.92&2.38&19.16&16.77\\
QR$_{0.25}$&18.26&18.96&16.40&17.72&2.37&19.59&18.97&2.39&19.24&16.80\\
QR$_{0.75}$&18.37&18.91&16.45&17.78&2.35&19.62&19.03&2.37&19.29&16.85\\
ER$_{0.25}$&18.31&18.72&16.47&17.61&2.26&19.60&18.85&2.35&19.22&16.71\\
ER$_{0.75}$&18.03&18.99&16.31&17.80&2.32&19.47&19.96&2.40&19.09&16.87\\
WCER&12.55&12.81&10.21&9.95&1.23&14.27&11.92&1.28&10.97&10.74\\
\hline
&\multicolumn{10}{c}{$n=800$}\\
\cline{2-11}
Estimate&$\alpha_1^{(1)}$&$\alpha_2^{(1)}$&$\alpha_1^{(2)}$&$\alpha_2^{(2)}$&$\beta_0^{(1)}$&$\beta_1^{(1)}$&$\beta_2^{(1)}$&$\beta_0^{(2)}$&$\beta_1^{(2)}$&$\beta_2^{(2)}$\\
\hline
MLE&6.23&6.14&5.39&5.55&0.56&7.36&6.82&0.78&4.75&3.77\\
LS&13.02&12.86&11.04&11.92&1.51&14.15&13.89&1.62&10.21&9.33\\
QR$_{0.25}$&13.11&12.90&11.09&11.97&1.56&14.20&13.94&1.64&10.25&9.37\\
QR$_{0.75}$&13.15&12.88&11.12&12.05&1.55&14.22&13.96&1.65&10.30&9.40\\
ER$_{0.25}$&13.14&12.92&11.07&12.01&1.54&14.23&13.91&1.64&10.27&9.39\\
ER$_{0.75}$&13.17&12.89&11.13&11.99&1.55&14.19&13.97&1.66&10.29&9.42\\
WCER&8.86&8.77&7.25&8.24&0.79&11.41&9.04&1.03&6.72&5.32\\
\hline
&\multicolumn{10}{c}{$n=1500$}\\
\cline{2-11}
Estimate&$\alpha_1^{(1)}$&$\alpha_2^{(1)}$&$\alpha_1^{(2)}$&$\alpha_2^{(2)}$&$\beta_0^{(1)}$&$\beta_1^{(1)}$&$\beta_2^{(1)}$&$\beta_0^{(2)}$&$\beta_1^{(2)}$&$\beta_2^{(2)}$\\
\hline
MLE&3.62&3.49&2.98&3.17&0.30&5.45&3.34&0.46&2.89&1.83\\
LS&9.89&9.43&8.61&8.74&1.14&10.89&9.29&1.30&8.43&7.92\\
QR$_{0.25}$&9.94&9.47&8.70&8.78&1.16&10.94&9.32&1.36&8.47&7.99\\
QR$_{0.75}$&10.01&9.49&8.68&8.84&1.19&10.98&9.37&1.35&8.50&7.96\\
ER$_{0.25}$&9.96&9.39&8.64&8.70&1.11&10.90&9.22&1.28&8.49&7.89\\
ER$_{0.75}$&9.84&9.45&8.57&8.76&1.20&10.82&9.33&1.32&8.40&7.95\\
WCER&4.75&4.66&3.66&4.08&0.39&7.03&4.54&0.59&3.32&2.61\\
\hline
&\multicolumn{10}{c}{$n=2500$}\\
\cline{2-11}
Estimate&$\alpha_1^{(1)}$&$\alpha_2^{(1)}$&$\alpha_1^{(2)}$&$\alpha_2^{(2)}$&$\beta_0^{(1)}$&$\beta_1^{(1)}$&$\beta_2^{(1)}$&$\beta_0^{(2)}$&$\beta_1^{(2)}$&$\beta_2^{(2)}$\\
\hline
MLE&2.15&2.09&1.52&1.98&0.13&3.61&1.78&0.20&1.39&0.96\\
LS&5.33&5.11&4.23&5.01&0.50&7.25&4.60&0.61&3.79&2.92\\
QR$_{0.25}$&5.37&5.15&4.27&5.06&0.52&7.27&4.64&0.64&3.84&2.98\\
QR$_{0.75}$&5.40&5.17&4.25&5.09&0.54&7.29&4.68&0.62&3.89&3.03\\
ER$_{0.25}$&5.39&5.19&4.24&5.05&0.51&7.30&4.66&0.63&3.87&3.05\\
ER$_{0.75}$&5.35&5.20&4.29&5.11&0.55&7.28&4.70&0.61&3.85&3.07\\
WCER&2.91&2.87&2.24&2.79&0.20&4.73&2.87&0.23&1.96&1.65\\
\bottomrule
\end{tabular}}
{\footnotesize \leftline{~~~~~~~~~~~~~~~Notes: All RMSEs are multiplied by $10^2$.}}
\end{table}

\begin{table}[htbp]
\caption{\label{table32}RMSE comparison of various estimation methods, $\epsilon_t\sim \chi^2(4)$}
\centering
{\footnotesize\begin{tabular}{ccccccccccc}
\toprule
&\multicolumn{10}{c}{$n=100$}\\
\cline{2-11}
Estimate&$\alpha_1^{(1)}$&$\alpha_2^{(1)}$&$\alpha_1^{(2)}$&$\alpha_2^{(2)}$&$\beta_0^{(1)}$&$\beta_1^{(1)}$&$\beta_2^{(1)}$&$\beta_0^{(2)}$&$\beta_1^{(2)}$&$\beta_2^{(2)}$\\
\hline
MLE&13.26&11.49&10.92&11.12&1.71&17.84&14.59&1.96&14.39&10.88\\
LS&26.61&22.92&20.98&22.21&3.50&32.37&28.11&3.99&28.03&20.16\\
QR$_{0.25}$&26.55&22.94&21.04&22.23&3.52&32.39&28.13&4.00&28.05&20.17\\
QR$_{0.75}$&26.59&22.97&21.07&22.27&3.54&32.42&28.17&4.02&28.09&20.20\\
ER$_{0.25}$&26.51&22.89&20.94&22.17&3.48&32.33&28.07&3.96&28.01&20.14\\
ER$_{0.75}$&26.67&22.96&21.05&22.25&3.52&32.40&28.15&4.05&28.07&20.19\\
WCER&17.32&15.13&14.87&15.01&1.97&20.02&16.77&2.22&16.49&13.97\\
\hline
&\multicolumn{10}{c}{$n=300$}\\
\cline{2-11}
Estimate&$\alpha_1^{(1)}$&$\alpha_2^{(1)}$&$\alpha_1^{(2)}$&$\alpha_2^{(2)}$&$\beta_0^{(1)}$&$\beta_1^{(1)}$&$\beta_2^{(1)}$&$\beta_0^{(2)}$&$\beta_1^{(2)}$&$\beta_2^{(2)}$\\
\hline
MLE&8.81&8.04&7.99&8.52&1.02&9.98&9.03&1.07&8.97&6.95\\
LS&16.79&16.31&15.82&16.54&2.13&19.55&17.67&2.31&17.04&14.99\\
QR$_{0.25}$&16.92&16.40&15.83&16.59&2.18&19.57&17.71&2.47&17.10&15.03\\
QR$_{0.75}$&16.99&16.38&15.89&16.65&2.15&19.60&17.69&2.44&17.08&15.07\\
ER$_{0.25}$&16.72&16.27&15.79&16.51&2.11&19.54&17.64&2.30&16.99&14.94\\
ER$_{0.75}$&16.90&16.39&15.87&16.60&2.17&19.63&17.75&2.40&17.07&15.05\\
WCER&12.15&11.98&9.02&9.25&1.25&10.78&9.93&1.34&9.89&8.06\\
\hline
&\multicolumn{10}{c}{$n=800$}\\
\cline{2-11}
Estimate&$\alpha_1^{(1)}$&$\alpha_2^{(1)}$&$\alpha_1^{(2)}$&$\alpha_2^{(2)}$&$\beta_0^{(1)}$&$\beta_1^{(1)}$&$\beta_2^{(1)}$&$\beta_0^{(2)}$&$\beta_1^{(2)}$&$\beta_2^{(2)}$\\
\hline
MLE&6.32&6.15&5.24&6.29&0.63&7.12&6.95&0.69&5.38&4.06\\
LS&12.43&12.20&10.82&12.41&1.47&14.16&13.85&1.52&11.15&9.61\\
QR$_{0.25}$&12.47&12.25&10.87&12.49&1.49&14.20&13.89&1.54&11.19&9.68\\
QR$_{0.75}$&12.52&12.31&10.85&12.45&1.52&14.18&13.44&1.55&11.14&6.64\\
ER$_{0.25}$&12.40&12.12&10.79&12.35&1.43&14.10&13.79&1.50&11.11&9.58\\
ER$_{0.75}$&12.49&12.27&10.90&12.47&1.50&14.21&13.92&1.56&11.20&9.66\\
WCER&8.02&7.94&6.45&7.56&0.98&8.63&8.31&1.01&6.59&5.13\\
\hline
&\multicolumn{10}{c}{$n=1500$}\\
\cline{2-11}
Estimate&$\alpha_1^{(1)}$&$\alpha_2^{(1)}$&$\alpha_1^{(2)}$&$\alpha_2^{(2)}$&$\beta_0^{(1)}$&$\beta_1^{(1)}$&$\beta_2^{(1)}$&$\beta_0^{(2)}$&$\beta_1^{(2)}$&$\beta_2^{(2)}$\\
\hline
MLE&4.20&4.02&3.11&4.13&0.34&5.06&4.98&0.41&3.25&2.17\\
LS&8.52&8.05&6.31&8.33&0.71&10.03&9.92&0.84&6.62&4.43\\
QR$_{0.25}$&8.56&8.07&6.33&8.37&0.73&10.04&9.95&0.86&6.64&4.49\\
QR$_{0.75}$&8.60&8.06&6.37&8.34&0.72&10.09&9.99&0.89&6.67&4.44\\
ER$_{0.25}$&8.48&8.01&6.30&8.30&0.70&10.01&9.90&0.82&6.60&4.41\\
ER$_{0.75}$&8.55&8.08&6.35&8.36&0.74&10.07&9.97&0.87&6.65&4.47\\
WCER&5.65&5.48&4.62&5.53&0.60&6.64&6.39&0.72&4.74&3.66\\
\hline
&\multicolumn{10}{c}{$n=2500$}\\
\cline{2-11}
Estimate&$\alpha_1^{(1)}$&$\alpha_2^{(1)}$&$\alpha_1^{(2)}$&$\alpha_2^{(2)}$&$\beta_0^{(1)}$&$\beta_1^{(1)}$&$\beta_2^{(1)}$&$\beta_0^{(2)}$&$\beta_1^{(2)}$&$\beta_2^{(2)}$\\
\hline
MLE&2.09&1.94&1.32&2.03&0.15&2.99&2.76&0.19&2.00&1.01\\
LS&4.33&4.01&2.96&4.29&0.33&6.01&5.56&0.42&4.24&2.35\\
QR$_{0.25}$&4.37&4.03&2.98&4.31&0.35&6.07&5.60&0.44&4.27&2.39\\
QR$_{0.75}$&4.36&4.04&3.03&4.33&0.34&6.05&5.63&0.45&4.25&2.37\\
ER$_{0.25}$&4.30&3.98&2.94&4.28&0.32&5.99&5.54&0.40&4.22&2.33\\
ER$_{0.75}$&4.35&4.05&2.98&4.35&0.35&6.06&5.62&0.46&4.26&2.40\\
WCER&2.91&2.83&2.04&3.11&0.20&3.87&3.51&0.31&2.96&1.82\\
\bottomrule
\end{tabular}}
{\footnotesize \leftline{~~~~~~~~~~~~~~~Notes: All RMSEs are multiplied by $10^2$.}}
\end{table}


\begin{table}[htbp] 
\caption{\label{table12est}Parameter estimate of various estimation methods, $\epsilon_t\sim N(0,1)$}
\centering
{\footnotesize\begin{tabular}{ccccccccccc}
\toprule
&\multicolumn{10}{c}{$n=100$}\\
\cline{2-11}
Estimate&$\alpha_1^{(1)}$&$\alpha_2^{(1)}$&$\alpha_1^{(2)}$&$\alpha_2^{(2)}$&$\beta_0^{(1)}$&$\beta_1^{(1)}$&$\beta_2^{(1)}$&$\beta_0^{(2)}$&$\beta_1^{(2)}$&$\beta_2^{(2)}$\\
\hline
MLE&0.2361&0.3899&0.4758&0.2865&0.0452&0.1858&0.3896&0.0849&0.3339&0.4362\\
LS&0.2338&0.3870&0.4736&0.2847&0.0460&0.1834&0.3875&0.0855&0.3316&0.4344\\
QR$_{0.25}$&0.2033&0.3560&0.4491&0.2528&0.0560&0.1512&0.3531&0.0974&0.3008&0.4034\\
QR$_{0.75}$&0.2032&0.3558&0.4488&0.2531&0.0562&0.1508&0.3534&0.0976&0.3003&0.4030\\
ER$_{0.25}$&0.2012&0.3554&0.4493&0.2523&0.0561&0.1511&0.3528&0.0977&0.3005&0.4032\\
ER$_{0.75}$&0.2008&0.3551&0.4481&0.2526&0.0568&0.1515&0.3526&0.0975&0.3002&0.4028\\
WCER&0.2167&0.3688&0.4571&0.2648&0.0519&0.1660&0.3681&0.0923&0.3145&0.4169\\
\hline
&\multicolumn{10}{c}{$n=300$}\\
\cline{2-11}
Estimate&$\alpha_1^{(1)}$&$\alpha_2^{(1)}$&$\alpha_1^{(2)}$&$\alpha_2^{(2)}$&$\beta_0^{(1)}$&$\beta_1^{(1)}$&$\beta_2^{(1)}$&$\beta_0^{(2)}$&$\beta_1^{(2)}$&$\beta_2^{(2)}$\\
\hline
MLE&0.2410&0.3914&0.4888&0.2906&0.0436&0.1899&0.3927&0.0825&0.3388&0.4401\\
LS&0.2382&0.3893&0.4865&0.2881&0.0444&0.1877&0.3908&0.0830&0.3369&0.4380\\
QR$_{0.25}$&0.2181&0.3719&0.4658&0.2715&0.0509&0.1697&0.3729&0.0911&0.3161&0.4196\\
QR$_{0.75}$&0.2179&0.3715&0.4653&0.2711&0.0511&0.1691&0.3731&0.0910&0.3164&0.4193\\
ER$_{0.25}$&0.2178&0.3717&0.4655&0.2710&0.0512&0.1693&0.3725&0.0913&0.3163&0.4194\\
ER$_{0.75}$&0.2182&0.3713&0.4656&0.2714&0.0514&0.1695&0.3727&0.0914&0.3160&0.4191\\
WCER&0.2299&0.3828&0.4766&0.2818&0.0470&0.1801&0.3840&0.0859&0.3259&0.4304\\
\hline
&\multicolumn{10}{c}{$n=800$}\\
\cline{2-11}
Estimate&$\alpha_1^{(1)}$&$\alpha_2^{(1)}$&$\alpha_1^{(2)}$&$\alpha_2^{(2)}$&$\beta_0^{(1)}$&$\beta_1^{(1)}$&$\beta_2^{(1)}$&$\beta_0^{(2)}$&$\beta_1^{(2)}$&$\beta_2^{(2)}$\\
\hline
MLE&0.2448&0.3954&0.4937&0.2950&0.0419&0.1943&0.3960&0.0813&0.3440&0.4441\\
LS&0.2439&0.3944&0.4928&0.2944&0.0423&0.1931&0.3951&0.0821&0.3432&0.4434\\
QR$_{0.25}$&0.2223&0.3769&0.4705&0.2752&0.0478&0.1720&0.3791&0.0871&0.3216&0.4221\\
QR$_{0.75}$&0.2220&0.3765&0.4709&0.2748&0.0479&0.1715&0.3789&0.0872&0.3219&0.4219\\
ER$_{0.25}$&0.2218&0.3763&0.4704&0.2746&0.0480&0.1718&0.3788&0.0870&0.3217&0.4223\\
ER$_{0.75}$&0.2214&0.3766&0.4710&0.2749&0.0476&0.1713&0.3785&0.0874&0.3215&0.4220\\
WCER&0.2390&0.3907&0.4875&0.2898&0.0438&0.1885&0.3918&0.0828&0.3377&0.4383\\
\hline
&\multicolumn{10}{c}{$n=1500$}\\
\cline{2-11}
Estimate&$\alpha_1^{(1)}$&$\alpha_2^{(1)}$&$\alpha_1^{(2)}$&$\alpha_2^{(2)}$&$\beta_0^{(1)}$&$\beta_1^{(1)}$&$\beta_2^{(1)}$&$\beta_0^{(2)}$&$\beta_1^{(2)}$&$\beta_2^{(2)}$\\
\hline
MLE&0.2469&0.3971&0.4963&0.2967&0.0409&0.1966&0.3976&0.0807&0.3465&0.4470\\
LS&0.2458&0.3962&0.4956&0.2960&0.0414&0.1957&0.3967&0.0813&0.3457&0.4461\\
QR$_{0.25}$&0.2321&0.3838&0.4807&0.2829&0.0435&0.1811&0.3877&0.0852&0.3308&0.4315\\
QR$_{0.75}$&0.2318&0.3833&0.4809&0.2825&0.0436&0.1808&0.3873&0.0851&0.3306&0.4319\\
ER$_{0.25}$&0.2319&0.3835&0.4806&0.2826&0.0434&0.1810&0.3875&0.0853&0.3307&0.4317\\
ER$_{0.75}$&0.2315&0.3831&0.4803&0.2828&0.0437&0.1805&0.3872&0.0854&0.3303&0.4312\\
WCER&0.2440&0.3943&0.4925&0.2933&0.0417&0.1934&0.3951&0.0814&0.3428&0.4441\\
\hline
&\multicolumn{10}{c}{$n=2500$}\\
\cline{2-11}
Estimate&$\alpha_1^{(1)}$&$\alpha_2^{(1)}$&$\alpha_1^{(2)}$&$\alpha_2^{(2)}$&$\beta_0^{(1)}$&$\beta_1^{(1)}$&$\beta_2^{(1)}$&$\beta_0^{(2)}$&$\beta_1^{(2)}$&$\beta_2^{(2)}$\\
\hline
MLE&0.2486&0.3985&0.4982&0.2983&0.0403&0.1983&0.3989&0.0802&0.3485&0.4487\\
LS&0.2481&0.3979&0.4976&0.2978&0.0405&0.1978&0.3983&0.0804&0.3479&0.4481\\
QR$_{0.25}$&0.2408&0.3912&0.4896&0.2910&0.0419&0.1893&0.3929&0.0824&0.3391&0.4403\\
QR$_{0.75}$&0.2404&0.3913&0.4895&0.2906&0.0420&0.1895&0.3926&0.0825&0.3389&0.4405\\
ER$_{0.25}$&0.2406&0.3911&0.4894&0.2908&0.0418&0.1891&0.3924&0.0823&0.3390&0.4401\\
ER$_{0.75}$&0.2405&0.3909&0.4892&0.2905&0.0421&0.1894&0.3927&0.0824&0.3387&0.4402\\
WCER&0.2473&0.3969&0.4965&0.2967&0.0406&0.1966&0.3977&0.0805&0.3468&0.4473\\
\bottomrule
\end{tabular}}
\end{table}


\begin{table}[htbp] 
\caption{\label{table22est}Parameter estimate of various estimation methods, $\epsilon_t\sim t(6)$}
\centering
{\footnotesize\begin{tabular}{ccccccccccc}
\toprule
&\multicolumn{10}{c}{$n=100$}\\
\cline{2-11}
Estimate&$\alpha_1^{(1)}$&$\alpha_2^{(1)}$&$\alpha_1^{(2)}$&$\alpha_2^{(2)}$&$\beta_0^{(1)}$&$\beta_1^{(1)}$&$\beta_2^{(1)}$&$\beta_0^{(2)}$&$\beta_1^{(2)}$&$\beta_2^{(2)}$\\
\hline
MLE&0.2376&0.3882&0.4771&0.2861&0.0447&0.1844&0.3887&0.0845&0.3322&0.4358\\
LS&0.2121&0.3640&0.4316&0.3419&0.0601&0.2443&0.3646&0.0997&0.3017&0.4075\\
QR$_{0.25}$&0.2118&0.3636&0.5681&0.3423&0.0607&0.2549&0.3643&0.0998&0.4087&0.4073\\
QR$_{0.75}$&0.2115&0.3638&0.5685&0.2573&0.0605&0.1455&0.3641&0.1000&0.4089&0.4070\\
ER$_{0.25}$&0.2119&0.4363&0.4313&0.2575&0.0604&0.1453&0.4356&0.0999&0.2914&0.4071\\
ER$_{0.75}$&0.2884&0.3633&0.4317&0.2571&0.0606&0.1455&0.3640&0.0996&0.2912&0.4926\\
WCER&0.2242&0.3763&0.4438&0.2709&0.0498&0.1686&0.3772&0.0893&0.3141&0.4203\\
\hline
&\multicolumn{10}{c}{$n=300$}\\
\cline{2-11}
Estimate&$\alpha_1^{(1)}$&$\alpha_2^{(1)}$&$\alpha_1^{(2)}$&$\alpha_2^{(2)}$&$\beta_0^{(1)}$&$\beta_1^{(1)}$&$\beta_2^{(1)}$&$\beta_0^{(2)}$&$\beta_1^{(2)}$&$\beta_2^{(2)}$\\
\hline
MLE&0.2412&0.3921&0.4839&0.2904&0.0429&0.1897&0.3925&0.0828&0.3373&0.4399\\
LS&0.2208&0.3716&0.4559&0.3319&0.0509&0.2328&0.3738&0.0905&0.3123&0.4186\\
QR$_{0.25}$&0.2202&0.3714&0.5445&0.3322&0.0511&0.2333&0.3732&0.0907&0.3880&0.4183\\
QR$_{0.75}$&0.2204&0.3711&0.5449&0.2671&0.0510&0.1663&0.3736&0.0909&0.3885&0.4185\\
ER$_{0.25}$&0.2205&0.4285&0.4557&0.2675&0.0513&0.1665&0.4265&0.0906&0.3118&0.4184\\
ER$_{0.75}$&0.2797&0.3710&0.4553&0.2670&0.0512&0.1662&0.3731&0.0910&0.3116&0.4820\\
WCER&0.2320&0.3828&0.4668&0.2793&0.0457&0.1789&0.3847&0.0855&0.3238&0.4297\\
\hline
&\multicolumn{10}{c}{$n=800$}\\
\cline{2-11}
Estimate&$\alpha_1^{(1)}$&$\alpha_2^{(1)}$&$\alpha_1^{(2)}$&$\alpha_2^{(2)}$&$\beta_0^{(1)}$&$\beta_1^{(1)}$&$\beta_2^{(1)}$&$\beta_0^{(2)}$&$\beta_1^{(2)}$&$\beta_2^{(2)}$\\
\hline
MLE&0.2455&0.3960&0.4916&0.2951&0.0415&0.1944&0.3961&0.0813&0.3435&0.4446\\
LS&0.2277&0.3796&0.4704&0.3231&0.0489&0.2239&0.3799&0.0862&0.3235&0.4263\\
QR$_{0.25}$&0.2273&0.3791&0.5299&0.3235&0.0492&0.2242&0.3795&0.0863&0.3769&0.4261\\
QR$_{0.75}$&0.2275&0.3793&0.5297&0.2761&0.0490&0.1760&0.3791&0.0865&0.3767&0.4258\\
ER$_{0.25}$&0.2274&0.4205&0.4702&0.2763&0.0491&0.1759&0.4207&0.0866&0.3234&0.4255\\
ER$_{0.75}$&0.2730&0.3792&0.4700&0.2766&0.0493&0.1755&0.3794&0.0864&0.3232&0.4741\\
WCER&0.2404&0.3911&0.4825&0.2898&0.0434&0.1883&0.3916&0.0829&0.3359&0.4385\\
\hline
&\multicolumn{10}{c}{$n=1500$}\\
\cline{2-11}
Estimate&$\alpha_1^{(1)}$&$\alpha_2^{(1)}$&$\alpha_1^{(2)}$&$\alpha_2^{(2)}$&$\beta_0^{(1)}$&$\beta_1^{(1)}$&$\beta_2^{(1)}$&$\beta_0^{(2)}$&$\beta_1^{(2)}$&$\beta_2^{(2)}$\\
\hline
MLE&0.2474&0.3976&0.4955&0.2970&0.0409&0.1965&0.3979&0.0807&0.3462&0.4463\\
LS&0.2328&0.3844&0.4809&0.3176&0.0440&0.2179&0.3847&0.0834&0.3318&0.4321\\
QR$_{0.25}$&0.2325&0.3840&0.5194&0.3180&0.0444&0.2184&0.3843&0.0836&0.3685&0.4318\\
QR$_{0.75}$&0.2323&0.3842&0.5199&0.2818&0.0443&0.1814&0.3841&0.0837&0.3689&0.4315\\
ER$_{0.25}$&0.2326&0.4158&0.4804&0.2822&0.0442&0.1820&0.4155&0.0835&0.3313&0.4319\\
ER$_{0.75}$&0.2678&0.3838&0.4802&0.2816&0.0445&0.1815&0.3840&0.0836&0.3312&0.4683\\
WCER&0.2443&0.3950&0.4907&0.2932&0.0419&0.1926&0.3955&0.0815&0.3421&0.4423\\
\hline
&\multicolumn{10}{c}{$n=2500$}\\
\cline{2-11}
Estimate&$\alpha_1^{(1)}$&$\alpha_2^{(1)}$&$\alpha_1^{(2)}$&$\alpha_2^{(2)}$&$\beta_0^{(1)}$&$\beta_1^{(1)}$&$\beta_2^{(1)}$&$\beta_0^{(2)}$&$\beta_1^{(2)}$&$\beta_2^{(2)}$\\
\hline
MLE&0.2489&0.3990&0.4978&0.2986&0.0404&0.1983&0.3990&0.0803&0.3482&0.4483\\
LS&0.2411&0.3919&0.4903&0.3085&0.0425&0.2087&0.3922&0.0821&0.3406&0.4408\\
QR$_{0.25}$&0.2408&0.3917&0.5099&0.3089&0.0427&0.2090&0.3916&0.0823&0.3597&0.4405\\
QR$_{0.75}$&0.2405&0.3916&0.5102&0.2913&0.0426&0.1907&0.3918&0.0824&0.3598&0.4403\\
ER$_{0.25}$&0.2407&0.4085&0.4899&0.2912&0.0428&0.1909&0.4083&0.0822&0.3401&0.4404\\
ER$_{0.75}$&0.2591&0.3917&0.4902&0.2910&0.0427&0.1906&0.3915&0.0825&0.3404&0.4594\\
WCER&0.2479&0.3981&0.4955&0.2971&0.0407&0.1967&0.3979&0.0806&0.3462&0.4465\\
\bottomrule
\end{tabular}}
\end{table}


\begin{table}[htbp] 
\caption{\label{table32est}Parameter estimate of various estimation methods, $\epsilon_t\sim \chi^2(4)$}
\centering
{\footnotesize\begin{tabular}{ccccccccccc}
\toprule
&\multicolumn{10}{c}{$n=100$}\\
\cline{2-11}
Estimate&$\alpha_1^{(1)}$&$\alpha_2^{(1)}$&$\alpha_1^{(2)}$&$\alpha_2^{(2)}$&$\beta_0^{(1)}$&$\beta_1^{(1)}$&$\beta_2^{(1)}$&$\beta_0^{(2)}$&$\beta_1^{(2)}$&$\beta_2^{(2)}$\\
\hline
MLE&0.2369&0.3878&0.4767&0.2855&0.0453&0.1835&0.3876&0.0848&0.3314&0.4349\\
LS&0.2121&0.3642&0.4418&0.3403&0.0617&0.2452&0.3637&0.1002&0.3011&0.4081\\
QR$_{0.25}$&0.2115&0.3638&0.5587&0.2591&0.0619&0.1543&0.3632&0.1005&0.3994&0.4078\\
QR$_{0.75}$&0.2111&0.3634&0.5585&0.2595&0.0622&0.1541&0.3634&0.1009&0.3997&0.4072\\
ER$_{0.25}$&0.2113&0.3635&0.4416&0.2594&0.0621&0.1544&0.4367&0.1006&0.3004&0.4926\\
ER$_{0.75}$&0.2890&0.3631&0.4412&0.2590&0.0624&0.1540&0.3631&0.1008&0.3008&0.4077\\
WCER&0.2239&0.3757&0.4539&0.2708&0.0505&0.1669&0.3746&0.0898&0.3123&0.4194\\
\hline
&\multicolumn{10}{c}{$n=300$}\\
\cline{2-11}
Estimate&$\alpha_1^{(1)}$&$\alpha_2^{(1)}$&$\alpha_1^{(2)}$&$\alpha_2^{(2)}$&$\beta_0^{(1)}$&$\beta_1^{(1)}$&$\beta_2^{(1)}$&$\beta_0^{(2)}$&$\beta_1^{(2)}$&$\beta_2^{(2)}$\\
\hline
MLE&0.2406&0.3918&0.4821&0.2892&0.0432&0.1884&0.3908&0.0830&0.3365&0.4387\\
LS&0.2209&0.3719&0.4538&0.3322&0.0525&0.2334&0.3721&0.0922&0.3119&0.4169\\
QR$_{0.25}$&0.2206&0.3716&0.5466&0.2674&0.0527&0.1663&0.3718&0.0925&0.3887&0.4165\\
QR$_{0.75}$&0.2203&0.3714&0.5469&0.2676&0.0528&0.1665&0.3715&0.0929&0.3885&0.4163\\
ER$_{0.25}$&0.2205&0.3717&0.4530&0.2675&0.0528&0.1664&0.4283&0.0924&0.3117&0.4833\\
ER$_{0.75}$&0.2799&0.3713&0.4535&0.2671&0.0526&0.1660&0.3713&0.0926&0.3114&0.4164\\
WCER&0.2308&0.3823&0.4649&0.2789&0.0463&0.1770&0.3811&0.0862&0.3225&0.4278\\
\hline
&\multicolumn{10}{c}{$n=800$}\\
\cline{2-11}
Estimate&$\alpha_1^{(1)}$&$\alpha_2^{(1)}$&$\alpha_1^{(2)}$&$\alpha_2^{(2)}$&$\beta_0^{(1)}$&$\beta_1^{(1)}$&$\beta_2^{(1)}$&$\beta_0^{(2)}$&$\beta_1^{(2)}$&$\beta_2^{(2)}$\\
\hline
MLE&0.2434&0.3938&0.4889&0.2927&0.0423&0.1920&0.3936&0.0821&0.3408&0.4424\\
LS&0.2269&0.3777&0.4671&0.3251&0.0497&0.2261&0.3779&0.0889&0.3213&0.4249\\
QR$_{0.25}$&0.2266&0.3773&0.5333&0.2746&0.0501&0.1735&0.3776&0.0891&0.3790&0.4246\\
QR$_{0.75}$&0.2264&0.3775&0.5337&0.2742&0.0500&0.1734&0.3774&0.0893&0.3794&0.4244\\
ER$_{0.25}$&0.2265&0.3774&0.4665&0.2745&0.0499&0.1736&0.4225&0.0892&0.3208&0.4758\\
ER$_{0.75}$&0.2733&0.3770&0.4669&0.2743&0.0502&0.1733&0.3773&0.0890&0.3211&0.4245\\
WCER&0.2371&0.3875&0.4780&0.2856&0.0448&0.1841&0.3875&0.0843&0.3319&0.4347\\
\hline
&\multicolumn{10}{c}{$n=1500$}\\
\cline{2-11}
Estimate&$\alpha_1^{(1)}$&$\alpha_2^{(1)}$&$\alpha_1^{(2)}$&$\alpha_2^{(2)}$&$\beta_0^{(1)}$&$\beta_1^{(1)}$&$\beta_2^{(1)}$&$\beta_0^{(2)}$&$\beta_1^{(2)}$&$\beta_2^{(2)}$\\
\hline
MLE&0.2465&0.3968&0.4943&0.2962&0.0410&0.1958&0.3967&0.0810&0.3452&0.4460\\
LS&0.2335&0.3839&0.4789&0.3167&0.0440&0.2183&0.3840&0.0835&0.3299&0.4318\\
QR$_{0.25}$&0.2333&0.3836&0.5215&0.2831&0.0442&0.1815&0.3837&0.0837&0.3704&0.4315\\
QR$_{0.75}$&0.2331&0.3834&0.5217&0.2826&0.0444&0.1811&0.3834&0.0836&0.3707&0.4316\\
ER$_{0.25}$&0.2334&0.3835&0.4786&0.2830&0.0441&0.1814&0.4164&0.0838&0.3295&0.4686\\
ER$_{0.75}$&0.2670&0.3834&0.4782&0.2825&0.0445&0.1812&0.3834&0.0836&0.3294&0.4312\\
WCER&0.2432&0.3935&0.4895&0.2926&0.0419&0.1920&0.3937&0.0817&0.3405&0.4422\\
\hline
&\multicolumn{10}{c}{$n=2500$}\\
\cline{2-11}
Estimate&$\alpha_1^{(1)}$&$\alpha_2^{(1)}$&$\alpha_1^{(2)}$&$\alpha_2^{(2)}$&$\beta_0^{(1)}$&$\beta_1^{(1)}$&$\beta_2^{(1)}$&$\beta_0^{(2)}$&$\beta_1^{(2)}$&$\beta_2^{(2)}$\\
\hline
MLE&0.2483&0.3985&0.4974&0.2983&0.0406&0.1978&0.3985&0.0804&0.3475&0.4479\\
LS&0.2412&0.3917&0.4888&0.3090&0.0422&0.2095&0.3919&0.0818&0.3396&0.4408\\
QR$_{0.25}$&0.2410&0.3913&0.5115&0.2908&0.0424&0.1903&0.3913&0.0819&0.3607&0.4401\\
QR$_{0.75}$&0.2408&0.3915&0.5118&0.2905&0.0425&0.1901&0.3914&0.0821&0.3609&0.4405\\
ER$_{0.25}$&0.2407&0.3916&0.4883&0.2904&0.0423&0.1902&0.4085&0.0820&0.3394&0.4597\\
ER$_{0.75}$&0.2591&0.3914&0.4881&0.2906&0.0427&0.1904&0.3911&0.0822&0.3392&0.4406\\
WCER&0.2467&0.3969&0.4946&0.2965&0.0411&0.1955&0.3968&0.0808&0.3445&0.4456\\
\bottomrule
\end{tabular}}
\end{table}
%%%%%%%%%%%%%%%%%%%%%%%%%%%%%%%%%%%%%%%%%%%%%%%%%%%%%%%%%%%%%%%%%%%%%%%%%%%%%%%%%%%%%%%%%%%%%%%%%%%%%%%%%

% If authors have biography, please use the format below
%\section*{Short Biography of Authors}
%\bio
%{\raisebox{-0.35cm}{\includegraphics[width=3.5cm,height=5.3cm,clip,keepaspectratio]{Definitions/author1.pdf}}}
%{\textbf{Firstname Lastname} Biography of first author}
%
%\bio
%{\raisebox{-0.35cm}{\includegraphics[width=3.5cm,height=5.3cm,clip,keepaspectratio]{Definitions/author2.jpg}}}
%{\textbf{Firstname Lastname} Biography of second author}

% For the MDPI journals use author-date citation, please follow the formatting guidelines on http://www.mdpi.com/authors/references
% To cite two works by the same author: \citeauthor{ref-journal-1a} (\citeyear{ref-journal-1a}, \citeyear{ref-journal-1b}). This produces: Whittaker (1967, 1975)
% To cite two works by the same author with specific pages: \citeauthor{ref-journal-3a} (\citeyear{ref-journal-3a}, p. 328; \citeyear{ref-journal-3b}, p.475). This produces: Wong (1999, p. 328; 2000, p. 475)

%%%%%%%%%%%%%%%%%%%%%%%%%%%%%%%%%%%%%%%%%%
%% for journal Sci
%\reviewreports{\\
%Reviewer 1 comments and authors’ response\\
%Reviewer 2 comments and authors’ response\\
%Reviewer 3 comments and authors’ response
%}
%%%%%%%%%%%%%%%%%%%%%%%%%%%%%%%%%%%%%%%%%%
%\end{adjustwidth}
\end{document}
